# Supplementary material for: Activation of Human γδ T Cells by Cytosolic Interactions of BTN3A1 with Soluble Phosphoantigens and the Cytoskeletal Adaptor Periplakin
Source: J Immunol. 2015 Jan 30;194(5):2390–8. doi: 10.4049/jimmunol.1401064 (PMC4337483; doi:10.4049/jimmunol.1401064)
Supplement: Data Supplement [file JI_1401064.zip]

Archive with 2 entries (2 files):
- JI_1401064_Supplemental_Material_1.pdf
- manifest.xml
